# Supplementary material for: RNA-cDNA hybrids mediate transposition via different mechanisms
Source: Sci Rep. 2020 Sep 29;10:16034. doi: 10.1038/s41598-020-73018-y (PMC7524711; doi:10.1038/s41598-020-73018-y)
Supplement: Supplementary file 2 — Supplementary file2 [file 41598_2020_73018_MOESM2_ESM.xlsx]

## Sheet: Legend
Source Data Legend
Data for the different experiemtal replicates used to create the graphs in the different data panels are included in this file. The file is organized into different sheets, with sheet labels corresponding to the corresponding figure data panels.

## Sheet: Fig1
TYA
WT	pbp1D	rad27D	pif1D	rnh1D	rnh201D	pif1Drad27D	rnh1Drad27D	rnh201Drad27D	pif1Dpbp1D	rnh1Dpbp1D	rnh201Dpbp1D	rnh1Dpif1D	rnh201Dpif1D	rnh1Drnh201D
1	0.91	1.05	1.06	1.02	1.12	2.91	7.18	0.98	1.09	1.3	1.04	1.34	1.29	13.1
1	0.8	1	0.83	1.11	1.01	1.76	11.95	0.96	1	1.1	0.94	1.05	1.11	13.38
1	0.85	0.97	0.91	1.08	0.89	1.88	10.48	1.04	1	1.1	0.99	1.26	1.43	16.11
TYB
WT	pbp1D	rad27D	pif1D	rnh1D	rnh201D	pif1Drad27D	rnh1Drad27D	rnh201Drad27D	pif1Dpbp1D	rnh1Dpbp1D	rnh201Dpbp1D	rnh1Dpif1D	rnh201Dpif1D	rnh1Drnh201D
1	0.72	0.92	1.03	1.08	1	2.64	4.17	0.91	1.2	1.7	2.03	1.33	1.19	9.84
1	0.58	1.15	0.9	1.36	1	2.2	5.41	0.8	1.04	1.38	0.97	1.31	1.13	8.3
1	0.76	1.07	0.91	1.1	0.81	1.55	5.16	0.87	1.08	1.14	0.98	1.24	1.28	10.89

## Sheet: Fig2b
WT	rad27D	rnh1D	rnh201D	rnh1Drad27D	rnh1Drnh201D
10.35	184	11.7	14.84	294	141
10.39	99.8	11.8	18.29	334	152
12.02	173	7.09	18.08	245	69.4

## Sheet: Fig3d
TYA
WT	WT + PFA	rnh1/rad27	rnh1/rad27 + PFA	rnh1/201	rnh1/201 + PFA
1	0.45	4.49	0.94	10.16	1.033
1	0.81	7.28	1.67	18.37	1.41
1	0.95	9.06	1.56	18.72	1.39
TYB
WT	WT + PFA	rnh1/rad27	rnh1/rad27 + PFA	rnh1/201	rnh1/201 + PFA
1	0.63	4.86	1.09	7.61	2.97
1	0.74	5.28	1.86	12.74	2.67
1	0.98	6.51	2.11	12.77	3.08

## Sheet: Fig4a
WT EV	WT OE	rnh1Drad27D EV	rnh1Drad27D OE	rnh1Drnh201D EV	rnh1Drnh201D OE	rad27D EV	rad27D OE
1	1201	1	37348	1	567253	1	166.07
1	1418	1	13400	1	501907	1	73.6
1	1478	1	3616	1	140215	1	64.3

## Sheet: Fig4b
TYA
WT EV	WT OE	rnh1Drad27D EV	rnh1Drad27D OE	rnh1Drnh201D EV	rnh1Drnh201D OE
1	1.11	40.04	10.44	8.75	5.18
1	1.31	48.42	9.66	14.61	6.98
1	0.69	69.06	7.69	11.09	7.08
TYB
WT EV	WT OE	rnh1Drad27D EV	rnh1Drad27D OE	rnh1Drnh201D EV	rnh1Drnh201D OE
1	1.16	16.13	11.84	19.08	10.68
1	0.98	15.79	7.79	16.8	10.01
1	0.44	20.24	7.71	15.91	10.64

## Sheet: Fig4c
WT EV	WT OE	R1Ra EV	R1Ra OE	RR EV	RR OE	Rad27 EV	Rad27 OE
2.66	2.13	14.99	7.62	7.33	1.47	15.67	14.94
2.07	1.56	15.05	7.39	6.88	1.73	17.19	13.72
2.79	2.45	16.38	8.28	8.06	2.04	11.24	22.7
4.08	3.89	19.77	8.83	8.35	1.16	12.09	25.22
3.07	2.81	15.19	6.53	8.11	1.39	11.69	23.62

## Sheet: Fig5b
WT	rad52	rnh1/rad27	rnh1/rad27/rad52	rnh1/rnh201	rnh1/rnh201/rad52
25	20	373	36.3	61	95.9
26.8	43.1	463	16.4	81.3	73.5
20.6	26.9	485	112	84.7	97.5
17.8	17	322	109	85.3	68.5
11.3	21.2	544	29.3	102	79.4

## Sheet: Fig5c
Ty1
WT	rad52	rad27	rnh1	rnh1/rad27	rnh1/rad27/52
1	2.8	1.55	0.99	4.02	1.68
1	2.31	3.24	1.29	2.89	1.05
1	2.17	1.56	0.65	3.05	1.15
His3
WT	rad52	rad27	rnh1	rnh1/rad27	rnh1/rad27/52
1	2.23	1.36	1.53	3.02	1.35
1	1.54	2.03	1.29	2.21	1.07
1	1.75	1.07	0.73	2.36	1.02

## Sheet: Fig5f
TYA
WT	rad52	rnh1/rad27	rnh1/rad27/52
1	1.07	5.67	2.43
1	1.51	9.05	8.63
1	1.62	12.48	11.25
TYB
WT	rad52	rnh1/rad27	rnh1/rad27/52
1	0.99	4.05	1.73
1	1.48	6.23	6.81
1	1.61	5.5	5.31

[truncated: 2 more sheets: Fig5g, FigS4]
